# Supplementary material for: Pteridine levels and head weights are correlated with age and colony task in the honey bee, Apis mellifera
Source: PeerJ. 2016 Jun 30;4:e2155. doi: 10.7717/peerj.2155 (PMC4933093; doi:10.7717/peerj.2155)
Supplement: Supplemental Information 1 [file peerj-04-2155-s001.xlsx]

## Sheet: Pteridines SCC
ng/mg	days old	behavior
66.8667	2	forager
92.6111	2	forager
69.5759	2	forager
99.0404	2	forager
60.0872	2	forager
60.1262	3	forager
116.102	3	forager
73.9352	3	forager
80.7947	3	forager
85.5634	3	forager
76.3069	4	forager
78.6402	4	forager
86.4454	4	forager
56.2805	4	forager
94.361	6	forager
86.716	6	forager
71.2918	6	forager
127.594	6	forager
97.6653	6	forager
96.3054	6	forager
59.1648	6	forager
74.2844	6	forager
138.739	7	forager
102.773	7	forager
94.9382	7	forager
67.9871	7	forager
112.672	7	forager
100.062	7	forager
35.8626	7	forager
76.0448	7	forager
69.5853	7	forager
66.3472	7	forager
94.361	8	forager
86.716	8	forager
71.2918	8	forager
127.594	8	forager
97.6653	8	forager
113.117	8	forager
79.7953	8	forager
85.0486	8	forager
122.913	8	forager
105.631	8	forager
63.3698	8	forager
138.739	9	forager
102.773	9	forager
94.9382	9	forager
67.9871	9	forager
112.672	9	forager
136.172	9	forager
93.9421	9	forager
98.0809	9	forager
162.717	9	forager
118.395	9	forager
116.702	9	forager
53.0583	9	forager
83.5966	9	forager
51.4166	9	forager
127.63	10	forager
103.18	10	forager
127.114	10	forager
97.9996	10	forager
90.2762	10	forager
74.1743	10	forager
56.3627	10	forager
58.4123	10	forager
66.3542	10	forager
101.769	11	forager
91.6761	12	forager
102.169	12	forager
140.388	12	forager
80.9969	12	forager
110.282	12	forager
100.664	12	forager
107.25	13	forager
100.833	13	forager
34.1247	13	forager
52.8389	13	forager
162.099	13	forager
74.8927	13	forager
113.744	13	forager
133.139	13	forager
128.456	13	forager
152.475	13	forager
75.8143	13	forager
157.253	14	forager
130.408	14	forager
125.515	14	forager
119.267	14	forager
107.057	14	forager
94.9706	14	forager
109.997	14	forager
168.689	14	forager
79.7667	14	forager
68.7276	15	forager
109.89	15	forager
136.735	15	forager
99.5981	15	forager
146.573	15	forager
110.89	15	forager
108.125	15	forager
87.9612	15	forager
103.788	16	forager
66.9133	16	forager
53.1546	16	forager
64.8547	16	forager
93.5928	16	forager
107.405	16	forager
81.4734	16	forager
60.4104	17	forager
120.272	17	forager
120.191	17	forager
86.7175	17	forager
99.6042	17	forager
118.663	17	forager
72.5627	17	forager
80.5392	18	forager
143.931	18	forager
115.381	18	forager
65.2688	19	forager
48.5295	19	forager
59.6505	19	forager
119.156	19	forager
187.233	19	forager
89.0756	19	forager
92.9859	19	forager
81.1971	19	forager
85.9753	20	forager
79.2815	20	forager
175.604	20	forager
111.326	21	forager
105.623	21	forager
112.96	22	forager
86.8998	22	forager
82.8406	22	forager
87.237	22	forager
75.1128	23	forager
93.0294	23	forager
101.119	23	forager
51.2002	23	forager
129.055	23	forager
79.2554	24	forager
162.697	24	forager
47.1261	24	forager
59.7654	24	forager
95.1299	24	forager
111.515	24	forager
80.7889	24	forager
97.7794	24	forager
100.081	25	forager
78.6522	25	forager
70.6191	25	forager
69.2267	25	forager
61.2559	25	forager
147.124	25	forager
76.7133	26	forager
136.857	26	forager
102.998	26	forager
126.375	26	forager
98.3056	26	forager
89.4683	26	forager
132.929	26	forager
90.3597	27	forager
74.0256	27	forager
138.642	27	forager
56.3285	27	forager
67.1724	27	forager
40.4672	27	forager
93.8246	27	forager
123.358	27	forager
76.8796	28	forager
71.0733	28	forager
92.6111	28	forager
170.969	28	forager
98.0834	28	forager
104.006	29	forager
164.169	29	forager
86.2092	29	forager
79.0258	29	forager
147.088	29	forager
112.341	33	forager
96.2758	33	forager
160.505	34	forager
132.225	34	forager
162.584	35	forager
147.87	35	forager
107.906	39	forager
129.335	39	forager
81.8125	39	forager
69.9493	40	forager
134.196	40	forager
93.749	40	forager
62.6253	42	forager
165.475	42	forager
98.9392	42	forager
117.285	43	forager
99.8634	43	forager
130.54	43	forager
150.831	43	forager
68.7091	44	forager
83.2786	44	forager
156.925	44	forager
119.967	44	forager
119.866	44	forager
109.493	44	forager
117.767	44	forager
44.9637	45	forager
227.537	45	forager
123.114	45	forager
125.033	45	forager
87.1728	45	forager
159.609	45	forager
132.667	45	forager
66.8667	2	nurse
92.6111	2	nurse
69.5759	2	nurse
99.0404	2	nurse
60.0872	2	nurse
60.1262	3	nurse
116.102	3	nurse
73.9352	3	nurse
80.7947	3	nurse
85.5634	3	nurse
76.3069	4	nurse
78.6402	4	nurse
86.4454	4	nurse
56.2805	4	nurse
114.572	6	nurse
70.4194	6	nurse
86.2517	6	nurse
86.1927	6	nurse
98.2314	6	nurse
88.6953	6	nurse
60.8261	6	nurse
79.4863	6	nurse
102.95	7	nurse
96.6476	7	nurse
53.4953	7	nurse
43.9796	7	nurse
70.0013	7	nurse
94.4984	7	nurse
96.0289	7	nurse
43.5893	7	nurse
87.3038	7	nurse
102.388	7	nurse
88.3932	7	nurse
114.572	8	nurse
70.4194	8	nurse
86.2517	8	nurse
86.1927	8	nurse
98.2314	8	nurse
58.3728	8	nurse
81.2493	8	nurse
54.1339	8	nurse
87.8803	8	nurse
95.7373	8	nurse
82.8295	8	nurse
102.95	9	nurse
96.6476	9	nurse
53.4953	9	nurse
43.9796	9	nurse
70.0013	9	nurse
63.9686	9	nurse
117.218	9	nurse
63.907	9	nurse
93.9062	9	nurse
86.128	9	nurse
112.078	9	nurse
92.831	9	nurse
90.4562	9	nurse
96.5236	9	nurse
96.5207	10	nurse
70.4489	10	nurse
94.3421	10	nurse
97.541	10	nurse
74.4261	10	nurse
68.2529	10	nurse
66.6098	10	nurse
82.2046	10	nurse
62.2476	10	nurse
160.356	10	nurse
83.8303	10	nurse
107.137	10	nurse
107.285	11	nurse
95.6529	11	nurse
86.3863	11	nurse
79.7258	11	nurse
58.9887	11	nurse
73.2227	11	nurse
79.5469	11	nurse
121.179	11	nurse
94.2287	11	nurse
107.907	12	nurse
110.374	12	nurse
86.0167	12	nurse
45.6289	12	nurse
54.2498	12	nurse
54.1611	12	nurse
75.9789	12	nurse
70.1877	12	nurse
98.0854	12	nurse
104.738	12	nurse
106.62	12	nurse
120.002	12	nurse
104.845	13	nurse
59.764	13	nurse
75.7779	13	nurse
91.6101	13	nurse
86.0872	13	nurse
132.287	13	nurse
79.2362	13	nurse
48.9111	13	nurse
38.5837	13	nurse
156.207	13	nurse
119.406	13	nurse
95.8845	13	nurse
122.642	13	nurse
116.842	13	nurse
96.0671	13	nurse
100.676	13	nurse
74.6567	14	nurse
58.6395	14	nurse
95.6235	14	nurse
86.7009	14	nurse
91.8413	14	nurse
111.997	14	nurse
120.064	14	nurse
75.4481	14	nurse
69.2027	14	nurse
109.868	14	nurse
21.9023	14	nurse
90.298	14	nurse
95.6524	14	nurse
109.215	14	nurse
86.6801	14	nurse
76.0669	14	nurse
83.6998	14	nurse
59.0512	15	nurse
78.6726	15	nurse
52.1587	15	nurse
108.408	15	nurse
63.2512	15	nurse
70.9423	15	nurse
113.715	16	nurse
63.0814	16	nurse
91.889	16	nurse
72.0752	16	nurse
75.7413	16	nurse
75.4329	16	nurse
72.6971	16	nurse
121.806	16	nurse
114.631	16	nurse
78.8178	17	nurse
45.3012	17	nurse
75.1295	17	nurse
76.1496	17	nurse
53.5081	17	nurse
59.0247	17	nurse
90.1651	17	nurse
67.7903	17	nurse
105.516	17	nurse
71.8611	18	nurse
71.7188	18	nurse
87.8306	18	nurse
44.8612	18	nurse
47.1236	18	nurse
74.8675	18	nurse
72.6313	19	nurse
84.2217	19	nurse
58.4446	19	nurse
70.5114	19	nurse
91.9597	19	nurse
76.9492	19	nurse
58.8768	19	nurse
60.7199	19	nurse
32.3338	19	nurse
77.202	20	nurse
61.8743	20	nurse
59.7285	20	nurse
106.568	21	nurse
81.9124	21	nurse
61.112	21	nurse
73.5804	22	nurse
50.9026	22	nurse
66.7712	22	nurse
107.262	22	nurse
137.663	22	nurse
66.7466	23	nurse
104.517	23	nurse
138.649	23	nurse
139.431	23	nurse
107.864	23	nurse
126.552	24	nurse
126.182	24	nurse
88.2329	24	nurse
116.964	24	nurse
88.1346	24	nurse
99.4201	24	nurse
115.381	24	nurse
95.142	24	nurse
85.1873	25	nurse
78.4571	25	nurse
64.1981	25	nurse
128.527	25	nurse
67.9435	25	nurse
91.6554	25	nurse
136.696	26	nurse
115.257	26	nurse
106.804	26	nurse
84.5229	26	nurse
101.417	26	nurse
81.1211	26	nurse
87.1192	27	nurse
52.8705	27	nurse
68.8259	27	nurse
61.2672	27	nurse
87.6815	27	nurse
115.38	27	nurse
115.711	27	nurse
110.33	27	nurse
85.6532	28	nurse
92.9115	28	nurse
76.9575	28	nurse
66.7137	28	nurse
34.6108	28	nurse
77.2283	29	nurse
65.4672	29	nurse
71.6095	29	nurse
117.161	29	nurse
100.757	29	nurse
146.359	33	nurse
103.416	33	nurse
145.077	34	nurse
91.8122	34	nurse
208.04	35	nurse
124.965	35	nurse

## Sheet: Head Weight SCC
WT	AGE	GROUP
12	6	forager
10	6	forager
10	6	forager
9	6	forager
12	6	forager
11	6	forager
13	6	forager
10	6	forager
10	7	forager
13	7	forager
13	7	forager
13	7	forager
15	7	forager
10	7	forager
8	7	forager
12	7	forager
13	7	forager
12	7	forager
10	8	forager
12	8	forager
10	8	forager
10	8	forager
10	8	forager
9	8	forager
9	8	forager
13	8	forager
10	8	forager
11	8	forager
13	8	forager
13	9	forager
13	9	forager
9	9	forager
13	9	forager
10	9	forager
10	9	forager
8	9	forager
12	9	forager
13	9	forager
12	9	forager
12	9	forager
9	9	forager
11	9	forager
13	9	forager
11	10	forager
10	10	forager
13	10	forager
11	10	forager
10	10	forager
11	10	forager
13	10	forager
10	10	forager
11	10	forager
9	11	forager
10	12	forager
10	12	forager
11	12	forager
11	12	forager
13	12	forager
11	12	forager
8	14	forager
11.3	14	forager
9	14	forager
10	14	forager
12	14	forager
11	14	forager
12	14	forager
9	14	forager
11	14	forager
12	15	forager
10.1	15	forager
8.9	15	forager
10	15	forager
8	15	forager
10	15	forager
11	15	forager
8.6	15	forager
11	16	forager
10	16	forager
10	16	forager
11	16	forager
11	16	forager
10	16	forager
12	16	forager
12	17	forager
12	17	forager
15	17	forager
11	17	forager
10	17	forager
15	17	forager
15	17	forager
11	18	forager
11	18	forager
10	18	forager
9	19	forager
9	19	forager
13	19	forager
10	19	forager
13	19	forager
13	19	forager
13	19	forager
9	19	forager
11	20	forager
11	20	forager
9	20	forager
10	21	forager
13	21	forager
10.8	22	forager
11	22	forager
13.5	22	forager
11	22	forager
7.9	23	forager
13	23	forager
12	23	forager
8.8	23	forager
15	23	forager
16	24	forager
13	24	forager
9.7	24	forager
9.5	24	forager
13	24	forager
14	24	forager
13	24	forager
13	24	forager
13	25	forager
12	25	forager
11	25	forager
14	25	forager
11	25	forager
9	25	forager
11	26	forager
10	26	forager
12	26	forager
11	26	forager
12	26	forager
12	26	forager
15	26	forager
11	27	forager
11	27	forager
8.4	27	forager
15	27	forager
10	27	forager
13	27	forager
11.9	27	forager
14	27	forager
11	28	forager
9	28	forager
12	28	forager
13.3	28	forager
11.1	28	forager
11.6	29	forager
12	29	forager
15	29	forager
10.6	29	forager
10	29	forager
11	33	forager
11.9	33	forager
8.6	34	forager
12.5	34	forager
12	35	forager
11.6	35	forager
10	38	forager
14	38	forager
12	39	forager
9	39	forager
12	39	forager
11	40	forager
10	40	forager
10	40	forager
9.6	42	forager
11.9	42	forager
8.7	42	forager
8.9	45	forager
11	45	forager
10	45	forager
10	45	forager
12	45	forager
10	45	forager
10	45	forager
9	6	nurse
15	6	nurse
13	6	nurse
11	6	nurse
11	6	nurse
13	6	nurse
15	6	nurse
12	6	nurse
12	7	nurse
11	7	nurse
14	7	nurse
11	7	nurse
12	7	nurse
14	7	nurse
13	7	nurse
14	7	nurse
13	7	nurse
13	7	nurse
16	7	nurse
13	8	nurse
13	8	nurse
11	8	nurse
13	8	nurse
11	8	nurse
12	8	nurse
11	8	nurse
12	8	nurse
11	8	nurse
15	8	nurse
12	8	nurse
12	9	nurse
11	9	nurse
11	9	nurse
12	9	nurse
11	9	nurse
11	9	nurse
12	9	nurse
13	9	nurse
11	9	nurse
14	9	nurse
11	9	nurse
14	9	nurse
13	9	nurse
15	9	nurse
11	10	nurse
11	10	nurse
13	10	nurse
15	10	nurse
17	10	nurse
13	10	nurse
13	10	nurse
7	10	nurse
12	10	nurse
12	10	nurse
11	10	nurse
13	10	nurse
10	11	nurse
10	11	nurse
14	11	nurse
13	11	nurse
14	11	nurse
13	11	nurse
12	11	nurse
12	11	nurse
12	11	nurse
16	12	nurse
14	12	nurse
16	12	nurse
14	12	nurse
13	12	nurse
10	12	nurse
13	12	nurse
12	12	nurse
14	12	nurse
13	12	nurse
12	12	nurse
14	12	nurse
13	13	nurse
13	13	nurse
10	13	nurse
15	13	nurse
11	13	nurse
11.4	13	nurse
9.7	13	nurse
9.5	13	nurse
11.8	13	nurse
16	13	nurse
13	13	nurse
16	13	nurse
13	13	nurse
14	13	nurse
13	13	nurse
12	13	nurse
15	14	nurse
16	14	nurse
11	14	nurse
12	14	nurse
14.5	14	nurse
12	14	nurse
14	14	nurse
17	14	nurse
12.7	14	nurse
17	14	nurse
14.8	14	nurse
15	14	nurse
18	14	nurse
12.8	14	nurse
13	14	nurse
12	14	nurse
15	14	nurse
15	15	nurse
12	15	nurse
15	15	nurse
14	15	nurse
18	15	nurse
13	15	nurse
12	16	nurse
14	16	nurse
14	16	nurse
15	16	nurse
17	16	nurse
14	16	nurse
12	16	nurse
12	16	nurse
13	16	nurse
13	17	nurse
14	17	nurse
14	17	nurse
12	17	nurse
12	17	nurse
14	17	nurse
16	17	nurse
15	17	nurse
13	17	nurse
15	18	nurse
16	18	nurse
14	18	nurse
14	18	nurse
13	18	nurse
17	18	nurse
14	19	nurse
13	19	nurse
14	19	nurse
16	19	nurse
13	19	nurse
14	19	nurse
16	19	nurse
14	19	nurse
13	19	nurse
14	20	nurse
14	20	nurse
13	20	nurse
13	21	nurse
12	21	nurse
13	21	nurse
15	22	nurse
14	22	nurse
14	22	nurse
10.7	22	nurse
10.8	22	nurse
12	23	nurse
15	23	nurse
14.8	23	nurse
12	23	nurse
14.2	23	nurse
12	24	nurse
14	24	nurse
13	24	nurse
13.8	24	nurse
11	24	nurse
12.6	24	nurse
14	24	nurse
14	24	nurse
13	25	nurse
15	25	nurse
14	25	nurse
12	25	nurse
13	25	nurse
11	25	nurse
14	26	nurse
12	26	nurse
12	26	nurse
13	26	nurse
14	26	nurse
14	26	nurse
14	26	nurse
13	26	nurse
16	26	nurse
12	27	nurse
15	27	nurse
12	27	nurse
14	27	nurse
12	27	nurse
13.1	27	nurse
13.5	27	nurse
22	27	nurse
15.7	28	nurse
13.6	28	nurse
15	28	nurse
17	28	nurse
19	28	nurse
15	29	nurse
15	29	nurse
15	29	nurse
15.4	29	nurse
13.5	29	nurse
13.1	33	nurse
12.8	33	nurse
14.3	34	nurse
11.9	34	nurse
11.8	35	nurse
8.8	35	nurse

## Sheet: Pteridines Normal
Age	Behavior	pt/mg
1	nurse	62.0559
1	nurse	103.524
1	nurse	101.198
1	nurse	129.54
1	nurse	43.8419
1	nurse	83.018
3	nurse	78.7521
3	nurse	58.136
3	nurse	77.9839
3	nurse	51.031
3	nurse	100.405
3	nurse	111.528
6	nurse	100.568
6	nurse	151.282
6	nurse	131.615
6	nurse	77.0223
6	nurse	102.846
6	nurse	182.762
8	nurse	115.698
8	nurse	70.6934
8	nurse	123.04
8	nurse	126.028
8	nurse	33.3009
8	nurse	123.322
10	nurse	162.906
10	nurse	153.58
10	nurse	144.019
10	nurse	172.62
10	nurse	82.4259
10	nurse	113.844
13	nurse	103.364
13	nurse	94.293
13	nurse	123.789
13	nurse	83.719
13	nurse	132.307
13	nurse	107.248
15	nurse	178.947
15	nurse	131.455
15	nurse	169.256
15	nurse	164.987
15	nurse	146.234
15	nurse	87.3303
17	nurse	75.8895
17	nurse	99.3847
17	nurse	142.033
17	nurse	99.6171
17	nurse	67.1125
20	nurse	112.749
20	nurse	154.093
20	nurse	74.4061
20	nurse	124.843
20	nurse	61.8614
20	nurse	38.8282
22	nurse	91.9744
22	nurse	174.104
22	nurse	133.576
22	nurse	148.763
22	nurse	76.7157
22	nurse	141.402
24	nurse	105.372
24	nurse	99.4743
24	nurse	109.669
24	nurse	66.3554
24	nurse	83.8442
24	nurse	175.989
27	nurse	118.288
27	nurse	154.341
27	nurse	155.974
27	nurse	72.2188
27	nurse	154.12
27	nurse	134.109
29	nurse	118.131
29	nurse	54.8748
29	nurse	167.213
29	nurse	167.018
29	nurse	141.648
29	nurse	164.291
31	nurse	157.153
31	nurse	202.452
31	nurse	130.577
31	nurse	135.48
31	nurse	139.35
31	nurse	124.511
38	nurse	197.444
38	nurse	96.3933
38	nurse	155.731
38	nurse	90.4233
15	forager	108.295
15	forager	86.5504
15	forager	90.9072
17	forager	76.7381
17	forager	19.5562
17	forager	38.4866
17	forager	86.38
20	forager	109.704
20	forager	168.575
20	forager	70.0369
20	forager	75.9986
20	forager	85.6288
22	forager	101.772
22	forager	111.623
22	forager	125.777
22	forager	84.2857
22	forager	105.35
22	forager	192.534
24	forager	119.776
24	forager	144.483
24	forager	104.361
24	forager	151.637
24	forager	150.454
24	forager	88.6456
27	forager	9.63075
27	forager	149.51
27	forager	120.094
27	forager	132.277
27	forager	160.525
27	forager	156.646
29	forager	155.147
29	forager	213.424
29	forager	94.6373
29	forager	188.208
29	forager	67.7869
38	forager	115.867
38	forager	88.169
38	forager	79.5746

## Sheet: Head Weight Normal
Age	Location	Head wt (mg)
1	nurse	11.6
1	nurse	10.8
1	nurse	11.8
1	nurse	13.7
1	nurse	11.9
3	nurse	13.7
3	nurse	15.3
3	nurse	13.2
3	nurse	12.2
3	nurse	10.7
3	nurse	12.4
6	nurse	14.3
6	nurse	14.2
6	nurse	13.5
6	nurse	14.8
6	nurse	13.6
6	nurse	14
8	nurse	14.5
8	nurse	14.8
8	nurse	14.5
8	nurse	13.6
8	nurse	14.1
8	nurse	14.6
10	nurse	13.8
10	nurse	13.4
10	nurse	15.5
10	nurse	14
10	nurse	14.2
10	nurse	13.9
13	nurse	13.3
13	nurse	16.1
13	nurse	14.9
13	nurse	13.3
13	nurse	14.2
13	nurse	13.1
15	nurse	13.4
15	nurse	14.7
15	nurse	13.3
15	nurse	14
15	nurse	13.7
15	nurse	12.6
17	nurse	15.5
17	nurse	16.6
17	nurse	14.6
17	nurse	14
17	nurse	15.6
17	nurse	14.9
20	nurse	14.8
20	nurse	14.4
20	nurse	15
20	nurse	13.3
20	nurse	13
20	nurse	13.5
22	nurse	14
22	nurse	12
22	nurse	11.4
22	nurse	11.7
22	nurse	12.6
22	nurse	13.1
24	nurse	12.1
24	nurse	15.1
24	nurse	15.3
24	nurse	11.7
24	nurse	10.8
24	nurse	11.4
27	nurse	13.3
27	nurse	13.7
27	nurse	14
27	nurse	10.7
27	nurse	11.1
27	nurse	11.1
29	nurse	13.9
29	nurse	14.2
29	nurse	12.6
29	nurse	12.4
29	nurse	10.9
29	nurse	10.3
31	nurse	15
31	nurse	10.8
31	nurse	13.2
31	nurse	9.3
31	nurse	13
31	nurse	10.3
38	nurse	10
38	nurse	13.8
38	nurse	11.5
38	nurse	10
1	nurse	12.2
15	forager	11.5
15	forager	12.4
15	forager	12.9
17	forager	12.2
17	forager	12.7
17	forager	9.4
17	forager	14.9
17	forager	14
20	forager	15.1
20	forager	13.8
20	forager	14.4
20	forager	13.4
20	forager	13.5
20	forager	12.3
22	forager	11.4
22	forager	10.9
22	forager	15
22	forager	11.6
22	forager	12
22	forager	10.2
24	forager	13.2
24	forager	13.1
24	forager	13.5
24	forager	12.5
24	forager	13.8
24	forager	13
27	forager	13
27	forager	10.9
27	forager	10
27	forager	11.7
27	forager	11.1
27	forager	13.5
29	forager	15
29	forager	12.2
29	forager	12.2
29	forager	10.2
29	forager	11.5
29	forager	10.4
38	forager	12.3
38	forager	12.2
38	forager	12.6
